# Supplementary material for: Effects of Microclimate Condition Changes Due to Land Use and Land Cover Changes on the Survivorship of Malaria Vectors in China-Myanmar Border Region
Source: PLoS One. 2016 May 12;11(5):e0155301. doi: 10.1371/journal.pone.0155301 (PMC4865052; doi:10.1371/journal.pone.0155301)
Supplement: S1 Table — (XLSX) [file pone.0155301.s001.xlsx]

## Sheet: Sheet1
S1 Table. Daily number of dead adult mosquitoes in different environments (Forest, Banana plantation, and Indoor) in China-Myanmar border region
An.minimus female					An.minimus male					An.sinensis female					An.sinensis male
Day	Forest	Banana Pl.	Indoor		Day	Forest	Banana Pl.	Indoor		Day	Forest	Banana Pl.	Indoor		Day	Forest	Banana Pl.	Indoor
1	0	0	0		1	0	0	0		1	1	0	0		1	0	0	0
2	0	0	0		2	0	0	0		2	0	1	0		2	0	0	0
3	0	0	0		3	6	0	0		3	5	0	0		3	0	0	0
4	15	0	0		4	10	6	0		4	8	5	0		4	5	0	0
5	3	0	0		5	10	10	0		5	0	0	0		5	3	6	0
6	9	0	0		6	4	0	2		6	10	8	0		6	6	0	0
7	0	0	0		7	16	10	4		7	3	0	0		7	4	0	0
8	12	3	0		8	10	8	4		8	3	4	0		8	6	8	0
9	3	3	0		9	14	16	2		9	7	4	0		9	13	9	10
10	9	0	3		10	2	12	10		10	1	1	0		10	17	15	5
11	9	6	0		11	4	10	6		11	15	10	8		11	6	0	0
12	0	9	6		12	4	6	4		12	6	4	3		12	12	8	3
13	6	0	0		13	0	6	4		13	5	2	0		13	15	8	5
14	12	6	3		14	8	10	10		14	15	15	10		14	24	16	0
15	9	12	15		15	10	2	0		15	24	16	15		15	21	30	11
16	15	0	0		16	4	12	2		16	19	12	10		16	18	21	5
17	21	6	15		17	6	16	10		17	15	12	20		17	23	15	13
18	3	3	3		18	2	10	6		18	0	6	0		18	9	9	0
19	12	15	3		19	0	2	4		19	8	12	15		19	4	7	6
20	24	9	0		20	0	6	6		20	4	8	10		20	5	5	9
21	6	0	12		21	8	0	2		21	4	4	3		21	2	4	0
22	6	9	6		22	4	6	0		22	5	8	15		22	6	6	0
23	0	6	12		23	0	8	4		23	0	8	1		23	5	6	3
24	3	3	6		24	4	2	6		24	3	5	4		24	4	2	3
25	3	6	6		25	2	2	0		25	6	5	2		25	1	4	2
26	0	3	9		26	0	2	6		26	0	0	6		26	2	7	7
27	3	0	6		27	0	0	0		27	6	8	6		27	0	3	1
28	0	0	0		28	0	2	2		28	2	0	3		28	0	7	2
29	0	3	0		29	0	0	0		29	0	0	10		29	2	3	4
30	0	0	0		30	0	0	0		30	1	3	7		30	1	0	2
31	3	0	6		31	0	2	0		31	0	7	7		31	0	0	3
32	0	3	3		32	0	0	0		32	3	8	7		32	0	0	2
33	0	3	0		33	0	0	0		33	2	4	5		33	0	0	1
34	0	0	0		34	0	0	0		34	0	4	0		34	0	0	2
35	0	0	0		35	0	0	0		35	0	3	3		35	0	0	0
36	0	0	3		36	0	0	0		36	0	0	3		36	0	0	0
37	0	0	3		37	0	0	0		37	0	1	0		37	0	0	0
38	0	0	0		38	0	0	0		38	0	1	2		38	0	0	0
39	0	0	0		39	0	0	0		39	0	0	4		39	0	0	0
40	0	0	0		40	0	0	0		40	0	0	0		40	0	0	0
41	0	0	0		41	0	0	0		41	0	0	3		41	0	0	0
42	0	0	0		42	0	0	0		42	0	0	1		42	0	0	0
43	0	0	0		43	0	0	0		43	0	0	0		43	0	0	0
44	0	0	0		44	0	0	0		44	0	0	0		44	0	0	0
45	0	0	0		45	0	0	0		45	0	0	0		45	0	0	0
46	0	0	0		46	0	0	0		46	0	0	0		46	0	0	0
47	0	0	0		47	0	0	0		47	0	0	0		47	0	0	0
48	0	0	0		48	0	0	0		48	0	0	0		48	0	0	0
49	0	0	0		49	0	0	0		49	0	0	0		49	0	0	0
50	0	0	0		50	0	0	0		50	0	0	0		50	0	0	0
