# Supplementary material for: Effects of Microclimate Condition Changes Due to Land Use and Land Cover Changes on the Survivorship of Malaria Vectors in China-Myanmar Border Region
Source: PLoS One. 2016 May 12;11(5):e0155301. doi: 10.1371/journal.pone.0155301 (PMC4865052; doi:10.1371/journal.pone.0155301)
Supplement: S2 Table — (XLSX) [file pone.0155301.s002.xlsx]

## Sheet: Sheet1
S2 Table. Daily number of dead adult mosquitoes in different elevations (Daonong and Nabang) in China-Myanmar border region
	An.minimus female			Species	An.minimus male			Species	An.sinensis female			Species	An.sinensis male
Day	Daonong	Nabang		Day	Daonong	Nabang		Day	Daonong	Nabang		Day	Daonong	Nabang
1	24	0		1	0	13		1	5	1		1	8	1
2	14	20		2	26	10		2	0	1		2	5	1
3	0	0		3	0	0		3	9	2		3	1	4
4	6	14		4	16	10		4	6	1		4	20	4
5	14	0		5	14	6		5	10	4		5	7	2
6	0	0		6	0	0		6	7	7		6	12	10
7	0	4		7	12	7		7	11	6		7	5	12
8	12	2		8	4	8		8	23	8		8	13	9
9	18	0		9	7	5		9	13	12		9	11	4
10	6	2		10	3	10		10	18	8		10	8	1
11	10	4		11	11	6		11	6	10		11	0	9
12	0	24		12	7	0		12	1	5		12	3	0
13	6	10		13	5	7		13	1	10		13	0	2
14	3	2		14	0	8		14	10	4		14	0	3
15	4	13		15	2	3		15	4	4		15	7	3
16	13	12		16	17	7		16	0	6		16	0	1
17	7	13		17	2	3		17	2	5		17	1	2
18	9	7		18	0	13		18	1	5		18	0	5
19	18	5		19	9	7		19	4	6		19	0	2
20	10	8		20	3	3		20	1	5		20	0	1
21	4	10		21	0	0		21	2	2		21	0	1
22	0	0		22	0	0		22	0	1		22	0	1
23	0	0		23	0	0		23	2	1		23	2	0
24	2	2		24	0	0		24	1	2		24	0	1
25	0	0		25	0	0		25	0	2		25	0	0
26	0	2		26	7	0		26	1	1		26	0	0
27	0	4		27	2	0		27	0	1		27	0	1
28	0	0		28	0	0		28	0	2		28	0	0
29	0	0		29	0	0		29	0	1		29	1	0
30	0	6		30	0	0		30	4	0		30	0	0
31	0	2		31	0	0		31	0	0		31	0	0
32	0	6		32	0	0		32	0	0		32	0	0
33	0	0		33	0	0		33	0	1		33	0	1
34	0	0		34	0	0		34	0	0		34	0	0
35	0	0		35	0	0		35	0	0		35	0	0
36	0	0		36	0	0		36	1	1		36	0	0
37	0	0		37	0	0		37	0	0		37	0	0
38	0	0		38	0	0		38	0	0		38	0	1
39	0	0		39	0	0		39	0	0		39	0	0
40	0	0		40	0	0		40	0	1		40	0	0
41	0	0		41	0	0		41	0	0		41	0	0
42	0	0		42	0	0		42	0	1		42	0	0
43	0	0		43	0	0		43	0	0		43	0	0
44	0	0		44	0	0		44	0	0		44	0	0
45	0	0		45	0	0		45	0	0		45	0	0
46	0	0		46	0	0		46	0	0		46	0	0
47	0	0		47	0	0		47	0	0		47	0	0
48	0	0		48	0	0		48	0	0		48	0	0
49	0	0		49	0	0		49	0	0		49	0	0
50	0	0		50	0	0		50	0	0		50	0	0
